# Supplementary material for: Tomato seed bio-priming with Pseudomonas aeruginosa strain PAR: a study on plant growth parameters under sodium fluoride stress
Source: Front Microbiol. 2024 Jan 4;14:1330071. doi: 10.3389/fmicb.2023.1330071 (PMC10794310; doi:10.3389/fmicb.2023.1330071)
Supplement: Supplementary file 1 [file Table_7.XLSX]

## Sheet: Sheet 1
Supplementary Table 1 Data utilized to conduct correlation analysis
Treatments	Soluble Sugar	Proline	Glycine betaine	Chlorophyll	MDA	SOD	Catalase	APX	GR	Na	F−	Mg	Ca	P	Fe	K	SH (cm)	RL(cm)	LA(cm2)	Ger(%)	SFW(gm)	SDW(gm)	RFW(gm)	RDW(gm)	RWC (%)
Positive Control (0 ppm NaF)	12.78	11.75	29.5	0.76	38.15	17.56	4.75	6.37	54.4	2.68	1.34	8.8	42.16	3.9	255	26.36	48.76	14.44	29	82	10.58	4.44	0.67	0.27	81.2
10 ppm NaF + Non-bacterized seeds	7.17	6.89	23.2	0.67	85.23	25.74	7.85	9.15	66.8	10.88	1.75	7.7	39.64	3.1	239	19.72	39.9	12.68	19	56	6.74	3.05	0.55	0.21	73.3
10 ppm NaF + bacterized seeds	22.87	27.73	39.3	0.98	43.2	18.19	5.12	6.76	57.11	3.12	1.41	13.1	46.27	4.8	276	31.45	59.12	16.89	27.3	79	10.35	4.42	0.79	0.31	84.7
20 ppm NaF + Non-bacterized seeds	6.78	6.12	19.4	0.51	91.6	29.23	9.12	11.22	69.94	12.23	2.12	6.8	32.12	2.7	204	16.12	32.76	10.14	16	47	4.74	2.78	0.42	0.17	59.1
20 ppm NaF + bacterized seeds	18.32	21.9	32.1	0.81	49.3	20.43	6.34	7.45	59.18	6.36	1.75	12.1	40.21	4	225	27.33	43.12	13.12	21.36	66	8.89	3.12	0.65	0.27	68.9
40 ppm NaF + Non-bacterized seeds	4.99	4.43	14.5	0.39	112.5	37.43	12.58	15.52	78.45	16.33	2.68	4.6	25.78	1.9	167	12.47	24.21	7.34	11	39	3.21	2.12	0.31	0.15	47.3
40 ppm NaF + bacterized seeds	12.4	13.7	22.9	0.65	61.2	24.91	7.45	9.92	63.83	8.98	2.22	10.3	31.44	3.2	195	19.74	33.56	10.32	13.99	51	6.74	2.97	0.52	0.21	55.9
80 ppm NaF + Non-bacterized seeds	3.21	2.78	8.12	0.21	129.8	48.95	19.4	21.23	89.34	21.37	4.21	3.2	16.78	1.1	128	7.56	11.24	4.18	7	21	2.45	1.23	0.19	0.11	33.1
80 ppm NaF + bacterized seeds	7.74	10.5	17.2	0.43	79.7	32.73	12.18	17.34	68.21	15.33	3.34	8.4	20.49	2.5	157	12.81	13.12	5.11	8.74	34	4.12	2.17	0.36	0.16	42.1
