# Supplementary material for: Tomato seed bio-priming with Pseudomonas aeruginosa strain PAR: a study on plant growth parameters under sodium fluoride stress
Source: Front Microbiol. 2024 Jan 4;14:1330071. doi: 10.3389/fmicb.2023.1330071 (PMC10794310; doi:10.3389/fmicb.2023.1330071)
Supplement: Supplementary file 2 [file Table_8.XLSX]

## Sheet: Sheet1
Supplementary Table 2 Correlation matrix of various tomato plant physiological and biochemical parameters altered by Pseudomonas aeruginosa strain PAR inoculation.
	Soluble Sugar	Proline	Glycine betaine	Chlorophyll	MDA	SOD	Catalase	APX	GR	Na	F−	Mg	Ca	P	Fe	K	SH (cm)	RL(cm)	LA(cm2)	Ger(%)	SFW(gm)	SDW(gm)	RFW(gm)	RDW(gm)	RWC (%)
Soluble Sugar	1	0.986666	0.947846	0.916375	-0.863988	-0.803854	-0.755538	-0.75676	-0.801794	-0.852008	-0.688334	0.941508	0.777934	0.925656	0.760638	0.928249	0.819262	0.809418	0.760284	0.812681	0.864661	0.784176	0.900035	0.930724	0.743718
Proline	0.986666	1	0.904109	0.86489	-0.813229	-0.736637	-0.679984	-0.665115	-0.74545	-0.771075	-0.592834	0.942671	0.691796	0.879313	0.676962	0.867576	0.731929	0.723399	0.660307	0.720729	0.786949	0.695013	0.83954	0.873223	0.653707
Glycine betaine	0.947846	0.904109	1	0.99023	-0.912864	-0.925932	-0.895599	-0.900498	-0.905528	-0.949135	-0.864917	0.91962	0.925612	0.992209	0.92151	0.991552	0.936083	0.937713	0.900698	0.93665	0.948072	0.915169	0.987035	0.990428	0.91107
Chlorophyll	0.916375	0.86489	0.99023	1	-0.910159	-0.946861	-0.927299	-0.936561	-0.915182	-0.957373	-0.90189	0.91298	0.949924	0.990442	0.94256	0.988292	0.950905	0.957368	0.899677	0.941409	0.949775	0.922207	0.994881	0.985238	0.93219
MDA	-0.863988	-0.813229	-0.912864	-0.910159	1	0.951622	0.910278	0.867446	0.978911	0.957412	0.806016	-0.90913	-0.808558	-0.945476	-0.814954	-0.919248	-0.806923	-0.817048	-0.834834	-0.899775	-0.939868	-0.8971	-0.926611	-0.92929	-0.812934
SOD	-0.803854	-0.736637	-0.925932	-0.946861	0.951622	1	0.99092	0.96383	0.986111	0.974541	0.939225	-0.86865	-0.914172	-0.959978	-0.914792	-0.934958	-0.890366	-0.905737	-0.883332	-0.939107	-0.92925	-0.933641	-0.955203	-0.931122	-0.910838
Catalase	-0.755538	-0.679984	-0.895599	-0.927299	0.910278	0.99092	1	0.975269	0.961599	0.957919	0.966175	-0.824527	-0.917885	-0.931927	-0.914636	-0.908213	-0.893727	-0.906824	-0.867574	-0.926137	-0.893328	-0.92406	-0.931309	-0.899012	-0.909672
APX	-0.75676	-0.665115	-0.900498	-0.936561	0.867446	0.96383	0.975269	1	0.910028	0.95678	0.98254	-0.783146	-0.967236	-0.920596	-0.946706	-0.929868	-0.945646	-0.957591	-0.912503	-0.947069	-0.915964	-0.921053	-0.941991	-0.913108	-0.947888
GR	-0.801794	-0.74545	-0.905528	-0.915182	0.978911	0.986111	0.961599	0.910028	1	0.960172	0.876524	-0.878921	-0.849776	-0.946765	-0.861893	-0.908791	-0.827036	-0.843574	-0.849983	-0.912613	-0.920579	-0.916122	-0.930308	-0.913914	-0.858797
Na	-0.852008	-0.771075	-0.949135	-0.957373	0.957412	0.974541	0.957919	0.95678	0.960172	1	0.923452	-0.84832	-0.930377	-0.967325	-0.930928	-0.969037	-0.935131	-0.938875	-0.942466	-0.981221	-0.977962	-0.972278	-0.974263	-0.968	-0.931837
F−	-0.688334	-0.592834	-0.864917	-0.90189	0.806016	0.939225	0.966175	0.98254	0.876524	0.923452	1	-0.707878	-0.96329	-0.882912	-0.951114	-0.890151	-0.939	-0.947617	-0.90531	-0.934676	-0.866741	-0.916342	-0.907047	-0.872805	-0.952487
Mg	0.941508	0.942671	0.91962	0.91298	-0.90913	-0.86865	-0.824527	-0.783146	-0.878921	-0.84832	-0.707878	1	0.750016	0.932747	0.739495	0.890008	0.75334	0.763251	0.685085	0.767371	0.830975	0.75658	0.891249	0.892323	0.715715
Ca	0.777934	0.691796	0.925612	0.949924	-0.808558	-0.914172	-0.917885	-0.967236	-0.849776	-0.930377	-0.96329	0.750016	1	0.921213	0.987719	0.946905	0.985744	0.994297	0.952259	0.958214	0.922565	0.926598	0.956031	0.933418	0.988897
P	0.925656	0.879313	0.992209	0.990442	-0.945476	-0.959978	-0.931927	-0.920596	-0.946765	-0.967325	-0.882912	0.932747	0.921213	1	0.924106	0.984156	0.924078	0.930534	0.895627	0.940053	0.952777	0.931587	0.990443	0.983698	0.912458
Fe	0.760638	0.676962	0.92151	0.94256	-0.814954	-0.914792	-0.914636	-0.946706	-0.861893	-0.930928	-0.951114	0.739495	0.987719	0.924106	1	0.933309	0.978072	0.987113	0.960119	0.959729	0.92188	0.955342	0.955683	0.925644	0.997248
K	0.928249	0.867576	0.991552	0.988292	-0.919248	-0.934958	-0.908213	-0.929868	-0.908791	-0.969037	-0.890151	0.890008	0.946905	0.984156	0.933309	1	0.955	0.956778	0.931873	0.963289	0.973126	0.929785	0.991381	0.997163	0.9306
SH (cm)	0.819262	0.731929	0.936083	0.950905	-0.806923	-0.890366	-0.893727	-0.945646	-0.827036	-0.935131	-0.939	0.75334	0.985744	0.924078	0.978072	0.955	1	0.996999	0.956622	0.96168	0.926704	0.942001	0.956056	0.942741	0.975398
RL(cm)	0.809418	0.723399	0.937713	0.957368	-0.817048	-0.905737	-0.906824	-0.957591	-0.843574	-0.938875	-0.947617	0.763251	0.994297	0.930534	0.987113	0.956778	0.996999	1	0.957858	0.962722	0.933119	0.941408	0.963597	0.944569	0.985024
LA(cm2)	0.760284	0.660307	0.900698	0.899677	-0.834834	-0.883332	-0.867574	-0.912503	-0.849983	-0.942466	-0.90531	0.685085	0.952259	0.895627	0.960119	0.931873	0.956622	0.957858	1	0.984538	0.955318	0.963093	0.931733	0.928997	0.971865
Ger(%)	0.812681	0.720729	0.93665	0.941409	-0.899775	-0.939107	-0.926137	-0.947069	-0.912613	-0.981221	-0.934676	0.767371	0.958214	0.940053	0.959729	0.963289	0.96168	0.962722	0.984538	1	0.976179	0.979539	0.964638	0.962926	0.967913
SFW(gm)	0.864661	0.786949	0.948072	0.949775	-0.939868	-0.92925	-0.893328	-0.915964	-0.920579	-0.977962	-0.866741	0.830975	0.922565	0.952777	0.92188	0.973126	0.926704	0.933119	0.955318	0.976179	1	0.951214	0.97377	0.978905	0.929291
SDW(gm)	0.784176	0.695013	0.915169	0.922207	-0.8971	-0.933641	-0.92406	-0.921053	-0.916122	-0.972278	-0.916342	0.75658	0.926598	0.931587	0.955342	0.929785	0.942001	0.941408	0.963093	0.979539	0.951214	1	0.948552	0.933103	0.954511
RFW(gm)	0.900035	0.83954	0.987035	0.994881	-0.926611	-0.955203	-0.931309	-0.941991	-0.930308	-0.974263	-0.907047	0.891249	0.956031	0.990443	0.955683	0.991381	0.956056	0.963597	0.931733	0.964638	0.97377	0.948552	1	0.991153	0.949923
RDW(gm)	0.930724	0.873223	0.990428	0.985238	-0.92929	-0.931122	-0.899012	-0.913108	-0.913914	-0.968	-0.872805	0.892323	0.933418	0.983698	0.925644	0.997163	0.942741	0.944569	0.928997	0.962926	0.978905	0.933103	0.991153	1	0.923885
RWC (%)	0.743718	0.653707	0.91107	0.93219	-0.812934	-0.910838	-0.909672	-0.947888	-0.858797	-0.931837	-0.952487	0.715715	0.988897	0.912458	0.997248	0.9306	0.975398	0.985024	0.971865	0.967913	0.929291	0.954511	0.949923	0.923885	1
