# Supplementary material for: Tomato seed bio-priming with Pseudomonas aeruginosa strain PAR: a study on plant growth parameters under sodium fluoride stress
Source: Front Microbiol. 2024 Jan 4;14:1330071. doi: 10.3389/fmicb.2023.1330071 (PMC10794310; doi:10.3389/fmicb.2023.1330071)
Supplement: Supplementary file 3 [file Table_9.XLSX]

## Sheet: Sheet1
SUPPLEMENTARY TABLE 3 Principal component analysis of growth and physico-chemical parameters of control and treated plants.
Table Analyzed	Data 1
PC summary	PC1	PC2	PC3	PC4	PC5	PC6	PC7	PC8
Eigenvalue	22.78	1.242	0.5311	0.2723	0.07551	0.05711	0.02921	0.01107
Proportion of variance	0.9113	0.0497	0.0212	0.0109	0.003	0.0023	0.0012	0.0004
Cumulative proportion of variance	0.9113	0.9609	0.9822	0.9931	0.9961	0.9984	0.9996	1
Component selection	Selected
Data summary
Total number of variables	25
Total number of components	8
Component selection method	Parallel analysis
Random seed	614136078
Number of simulations	1000
Number of selected components	1
Rows in table	9
Rows skipped (missing data)	0
Rows analyzed (# cases)	9
